# Supplementary material for: Case report of an ST-elevation Myocardial Infarction-like presentation of an immune checkpoint (PD-1/PD-L1) inhibitor-associated myocarditis
Source: Eur Heart J Case Rep. 2024 Aug 16;8(9):ytae429. doi: 10.1093/ehjcr/ytae429 (PMC11393469; doi:10.1093/ehjcr/ytae429)
Supplement: ytae429_Supplementary_Data [file ytae429_supplementary_data.zip]

Archive with 3 entries (3 files):
- Supplementary Video 1_TTE_4CH_day1.avi
- Supplementary Video 2_TTE_4CH_day3.avi
- Supplementary Video 3 _TTE_4CH_day10.avi
